# Supplementary material for: Acquired Triazole Resistance Alters Pathogenicity-Associated Features in Candida auris in an Isolate-Dependent Manner
Source: J Fungi (Basel). 2023 Nov 28;9(12):1148. doi: 10.3390/jof9121148 (PMC10744493; doi:10.3390/jof9121148)
Supplement: Supplementary file 1 [file jof-09-01148-s001.zip]

Archive with 2 entries (2 files):
- jof-2636826-Appendix S1.pptx
- jof-2636826-supplementary tables and figures.pdf
